# Supplementary material for: Parallel Fish School Tracking Based on Multiple Appearance Feature Detection
Source: Sensors (Basel). 2021 May 17;21(10):3476. doi: 10.3390/s21103476 (PMC8156864; doi:10.3390/s21103476)
Supplement: Supplementary file 1 [file sensors-21-03476-s001.zip]

Archive with 2 entries (2 files):
- D02.avi
- D01.avi
